# Supplementary material for: The composition of lung microbiome in lung cancer: a systematic review and meta-analysis
Source: BMC Microbiol. 2021 Nov 11;21:315. doi: 10.1186/s12866-021-02375-z (PMC8582175; doi:10.1186/s12866-021-02375-z)
Supplement: Supplementary file 1 — Additional file 1. QIIME Quality Filter Parameters. The parameters used in DADA2 denoising step. [file 12866_2021_2375_MOESM1_ESM.xlsx]

## Sheet: Study 1
dada2 denoise-paired	parameters
trim -forward	25
trim -reverse	25
trunc -forward	200
trunc -reverse	180
feature-table filter-samples	parameters
min-frequency	3000

## Sheet: Study 2
dada2 denoise-paired	parameters
trim -forward	18
trim -reverse	18
trunc -forward	126
trunc -reverse	126

## Sheet: Study 3
dada2 denoise-paired	parameters
trim -forward	25
trim -reverse	25
trunc -forward	270
trunc -reverse	270
feature-table filter-samples	parameters
min-frequency	3000

## Sheet: Study 4
dada2 denoise-paired	parameters
trim -forward	25
trim -reverse	25
trunc -forward	270
trunc -reverse	270
feature-table filter-samples	parameters
min-frequency	3000

## Sheet: Study 5
dada2 denoise-paired	parameters
trim -forward	17
trim -reverse	21
trunc -forward	210
trunc -reverse	210
feature-table filter-samples	parameters
min-frequency	2000
